# Supplementary material for: Mitochondrial Phospholipid Homeostasis Is Regulated by the i-AAA Protease PaIAP and Affects Organismic Aging
Source: Cells. 2021 Oct 16;10(10):2775. doi: 10.3390/cells10102775 (PMC8534651; doi:10.3390/cells10102775)
Supplement: Supplementary file 1 [file cells-10-02775-s001.zip]

Archive with 2 entries (2 files):
- Figures S1-S9_Revised#2.pdf
- Tables S1-S3_Revised.xlsx
