# Supplementary material for: Mitochondrial Phospholipid Homeostasis Is Regulated by the i-AAA Protease PaIAP and Affects Organismic Aging
Source: Cells. 2021 Oct 16;10(10):2775. doi: 10.3390/cells10102775 (PMC8534651; doi:10.3390/cells10102775)
Supplement: Supplementary file 1 [file cells-10-02775-s001.zip › Tables S1-S3_Revised.xlsx]

## Sheet: Table S1
Table S1: Mitochondrial lipid profiles
	wild type (young)											wild type (old)			ΔPaCrd1						ΔPaIap
class	individ. 1	individ. 2	individ. 3	individ. 4	individ. 5	individ. 6	individ. 7	individ. 8	individ. 9	individ. 10	individ. 11	individ. 1	individ. 2	individ. 3	individ. 1	individ. 2	individ. 3	individ. 4	individ. 5	individ. 6	individ. 1	individ. 2	individ. 3	individ. 4	individ. 5
Cer	3.34249	3.43875	3.42725	2.94431	3.03094	2.03286	2.72697	2.53697	2.82105	4.11151	3.17811	1.74442	1.74027	2.19502	2.37338	2.3161	2.42233	1.38341	1.22936	2.14534	2.89185	1.74039	1.66031	2.79073	2.47914
CL	1.20512	1.32538	1.35141	1.50801	1.59413	2.60115	1.25888	0.541982	1.85592	0	1.73198	1.35775	1.85139	1.02401	0.421545	0.579896	0.308185	0.427761	0	0.296411	1.95392	2.67874	2.92646	1.72925	2.27551
DAG	20.3272	26.7126	24.6687	25.1067	24.3973	18.9363	25.8736	30.9761	17.9664	33.017	29.1393	14.8932	13.9481	10.0432	12.2649	13.9175	16.026	13.2821	16.7011	14.3268	15.151	14.951	14.4878	16.8082	12.9431
IPC	2.8863	3.82828	2.876	2.29394	2.75614	1.87659	3.18046	3.83506	2.7726	4.5268	3.0741	2.44679	1.40991	2.82227	3.86953	4.3499	3.35209	2.32101	1.91637	3.25605	2.05418	1.43635	1.49955	2.16399	1.76947
LPA	0.0232947	0.0633758	0.0668611	0.078391	0.0472693	0	0	0	0.0259426	0	0.0141673	0.00859545	0.019617	0.0324674	0.00988248	0	0.0181814	0.0111049	0.020789	0	0.228685	0.0588185	0.0620452	0.209961	0.427032
LPC	0.611627	0.354852	0.580578	0.44352	0.223968	0.224468	0.21181	0.194861	0.131198	0.0974074	0.184661	0.165842	0.151056	0.155888	0.0580252	0	0.0436133	0.306924	0.323944	0.255878	0.280052	0.227661	0.258671	0.307043	0.235652
LPE	0.406976	0.320959	0.39151	0.304759	0.300369	0.262057	0.175142	0.160462	0.142622	0.176852	0.173531	0.116175	0.108808	0.11839	0.160908	0.151063	0.133267	0.330419	0.381544	0.280542	0.59189	0.391259	0.422603	0.469965	0.69965
LPI	0	0	0	0	0	0	0	0.107273	0	0	0	0	0	0	0	0	0	0	0	0	0	0.00624375	0.00636553	0	0
LPS	0.190219	0.151372	0.219293	0.218457	0.109982	0.0307254	0.0462319	0.0449653	0.0809312	0.0530738	0.0598994	0.146549	0.11871	0.124873	0.115752	0.159399	0.0918192	0.164418	0.123567	0.182372	0.141758	0.0889704	0.0854408	0.130214	0.316503
MIPC	0.033534	0.112496	0.0777371	0.0597014	0.066064	0.0589677	0.0720762	0.147023	0.217917	0.0989505	0.0895095	0.123011	0.145828	0.175315	0.13039	0.166049	0.259757	0.127604	0.113599	0.167051	0.0783457	0.0532209	0.0485143	0.0822955	0.0927599
PA	2.63675	2.8519	2.92814	2.27769	2.9602	3.52994	1.94298	0.894421	2.771	4.46797	2.75223	1.94338	2.18287	3.37336	2.67691	2.42848	2.59309	1.17367	1.08106	1.3523	2.34504	1.30669	1.33662	1.96894	2.07558
PC	31.7657	25.1719	28.5025	25.2404	29.313	33.1767	27.24	24.2499	32.567	20.1403	25.087	35.0721	36.227	36.8675	23.0723	31.4686	17.8564	25.1793	19.1774	23.6024	37.1166	36.2974	35.603	33.8437	39.3021
PE	25.0172	23.6074	21.7174	23.7667	25.3872	31.763	32.3698	32.2756	33.0789	27.3599	27.8108	34.8055	35.4842	34.8723	41.3862	33.1709	32.5993	43.378	36.5292	42.2152	28.3114	32.8205	33.3624	30.6349	27.8319
PG	3.59442	1.67989	3.23651	4.84318	1.80185	1.01494	0.944766	0.729944	1.24837	1.37049	0.939206	1.09105	1.06999	1.28798	9.60146	7.40012	6.9629	8.18093	7.81519	8.08363	1.81974	1.3318	1.68451	1.65146	2.34244
PI	1.472	1.3575	1.32199	1.30873	1.61661	2.66804	2.22878	2.16464	2.37236	2.02407	2.12074	2.14172	2.22806	2.12589	1.2691	1.12679	0.607722	1.64123	1.12859	1.52293	1.3675	1.94279	2.12089	1.27257	1.33637
PS	4.58802	5.15425	5.82906	4.40052	4.66916	1.11887	1.07609	0.911222	1.08434	1.35439	2.40807	3.05033	1.45438	3.03286	1.34372	1.85204	15.4226	1.69756	1.20069	1.98223	4.07296	4.07966	3.70145	4.82687	4.59435
TAG	1.89914	3.86911	2.80511	5.20489	1.72588	0.681378	0.652489	0.229542	0.863463	1.20127	1.23679	0.893614	1.85973	1.74872	1.24607	0.913154	1.30276	0.394478	12.2576	0.330806	1.595	0.588581	0.733283	1.10987	1.27846
																CL proportions in ΔPaCrd1 were suggested to be treated as background (= 0 %) (Lipotype, Dresden, Germany)

## Sheet: Table S2
Table S2: CL species and double bonds (DB)
A: Proportion of each CL species of wild type and ΔPaIap (%)												B: Proportion of double bonds in total CL (%)
	wild type (young)					ΔPaIap							wild type (young)					ΔPaIap
species	individ. 1	individ. 2	individ. 3	individ. 4	individ. 5	individ. 1	individ. 2	individ. 3	individ. 4	individ. 5		DB	individ. 1	individ. 2	individ. 3	individ. 4	individ. 5	individ. 1	individ. 2	individ. 3	individ. 4	individ. 5
CL 58:1	12.841	0	0	0	0	0	0.971424	0	0	0		0	6.64424	5.77619	8.54096	4.92065	2.28511	2.17575	2.17259	1.21435	2.04717	2.41167
CL 62:1	11.7396	16.3636	17.5146	10.9228	0	3.95754	1.85297	2.76432	0	5.82249		1	24.5806	16.3636	17.5146	10.9228	0	3.95754	2.82439	2.76432	0	5.82249
CL 62:3	0	2.97383	2.4184	1.43834	1.25074	0	0	0	0	0		2	2.77696	0	0	0	0	0	0	0	0	0
CL 66:0	6.64424	5.77619	8.54096	4.92065	2.28511	2.17575	2.17259	1.21435	2.04717	2.41167		3	0	2.97383	2.4184	1.43834	1.25074	0	0	0	0	0
CL 66:4	2.8157	4.64685	6.44687	3.45944	1.78624	0	0	0.692156	0	0		4	20.0437	27.9883	25.2882	28.5182	28.2373	11.067	16.1282	16.8692	13.586	11.3611
CL 66:5	0	0	0	0	0	0	0	0	0	0		5	2.73947	0	0	3.17091	3.85601	0	1.34402	1.75975	0	0
CL 68:4	6.72917	8.35344	4.92037	9.38744	12.4079	6.03354	6.18595	5.42639	5.63791	5.82307		6	12.3326	12.5731	9.60308	19.6962	21.1055	16.346	20.1776	21.3882	21.8017	16.2687
CL 68:5	2.73947	0	0	3.17091	3.85601	0	1.34402	1.75975	0	0		7	3.85158	7.27298	6.57736	4.2034	12.6304	7.21456	8.10236	6.70519	7.45817	9.10507
CL 68:6	0	0	0	1.54317	1.14515	0	0	0.85013	0	0		8	9.38773	13.1608	8.80334	12.6637	18.741	40.1886	34.8235	32.9182	35.1544	34.1998
CL 70:4	10.4989	14.988	13.9209	15.6713	12.7154	5.03348	9.9423	9.89403	7.94813	5.53801		9	3.72676	5.44334	5.20977	6.72531	7.16124	12.3367	12.6846	14.2183	13.2916	12.9236
CL 70:6	12.3326	12.5731	9.60308	16.7793	18.2145	16.346	16.5575	15.8281	17.8535	13.6402		11	13.9163	8.44788	16.0443	7.74053	4.7326	6.71387	1.74264	2.16248	6.66088	7.90753
CL 70:7	3.85158	3.49599	3.79086	4.2034	8.38528	7.21456	6.92295	6.70519	7.45817	9.10507
CL 70:8	0	0	0	1.37614	1.8662	0	2.10206	1.35861	0	1.4489
CL 72:11	13.9163	8.44788	16.0443	7.74053	4.7326	6.71387	1.74264	2.16248	6.66088	7.90753
CL 72:2	2.77696	0	0	0	0	0	0	0	0	0
CL 72:4	0	0	0	0	1.3278	0	0	0.856619	0	0
CL 72:6	0	0	0	1.37366	1.74591	0	3.62013	4.70991	3.94824	2.62849
CL 72:7	0	3.77699	2.7865	0	4.24512	0	1.17941	0	0	0
CL 72:8	9.38773	13.1608	8.80334	11.2875	16.8748	40.1886	32.7214	31.5596	35.1544	32.7509
CL 72:9	3.72676	5.44334	5.20977	6.72531	7.16124	12.3367	12.6846	14.2183	13.2916	12.9236
C: Specific analysis of CL 72:8 proportion among higher molecular CL-species
	wild type (young)				ΔPaTaz1
species	individ. 1	individ. 2	individ. 3	individ. 4	individ. 1	individ. 2	individ. 3	individ. 4	individ. 5
CL 72:8	61.4426	100	41.9463	57.4292	0	0	0	0	0

## Sheet: Table S3
Table S3: Additional PL species and double bonds (DB)
A: proportion of each lipid species per lipid class (%)													B: proportion of double bonds per lipid class (%)
		wild type					ΔPaIap								wild type					ΔPaIap
class	species	individ. 1	individ. 2	individ. 3	individ. 4	individ. 5	individ. 1	individ. 2	individ. 3	individ. 4	individ. 5		class	DB	individ. 1	individ. 2	individ. 3	individ. 4	individ. 5	individ. 1	individ. 2	individ. 3	individ. 4	individ. 5
Cer	32:1;2	0	0	0	0	0	0	0	0	0	0		Cer	0	84.9987	86.3319	83.115	79.6407	84.2174	84.6617	83.101	81.0202	84.3988	83.6777
	32:1;3	0.221608	0.169426	0.197713	0.289803	0.208633	0	0.254703	0.267347	0	0			1	15.0013	13.6681	16.885	20.3593	15.7826	15.3383	16.899	18.9798	15.6012	16.3223
	34:0;2	0.177424	0.130822	0	0.235434	0.125657	0	0.322782	0.356023	0.291949	0.321845		CL	0	6.64424	5.77619	8.54096	4.92065	2.28511	2.17575	2.17259	1.21435	2.04717	2.41167
	34:0;3	14.058	11.9216	12.3218	9.37065	12.0944	5.16975	9.1472	9.32905	5.22244	5.42157			1	24.5806	16.3636	17.5146	10.9228	0	3.95754	2.82439	2.76432	0	5.82249
	34:0;4	1.43583	1.09568	1.29595	0.93267	0.99206	0	0	0	0	0			2	2.77696	0	0	0	0	0	0	0	0	0
	34:1;3	0	0.18918	0	0	0.207541	0	0	0	0	0			3	0	2.97383	2.4184	1.43834	1.25074	0	0	0	0	0
	34:1;4	9.34515	8.65273	10.8996	11.8389	10.6549	10.316	11.02	11.3767	12.0381	9.50544			4	20.0437	27.9883	25.2882	28.5182	28.2373	11.067	16.1282	16.8692	13.586	11.3611
	36:1;4	0	0.149292	0	0.324711	0	0	0	0.266273	0	0			5	2.73947	0	0	3.17091	3.85601	0	1.34402	1.75975	0	0
	36:1;5	0	0	0	0.544326	0	0	0	0	0	0			6	12.3326	12.5731	9.60308	19.6962	21.1055	16.346	20.1776	21.3882	21.8017	16.2687
	38:0;2	0	0	0	0.403394	0	0	0	0	0	0			7	3.85158	7.27298	6.57736	4.2034	12.6304	7.21456	8.10236	6.70519	7.45817	9.10507
	38:0;4	6.86569	7.22984	7.236	6.70542	6.79565	7.87707	7.45538	7.07601	8.15596	7.26445			8	9.38773	13.1608	8.80334	12.6637	18.741	40.1886	34.8235	32.9182	35.1544	34.1998
	40:0;2	0	0	0	0	0	0	0	0	0	0			9	3.72676	5.44334	5.20977	6.72531	7.16124	12.3367	12.6846	14.2183	13.2916	12.9236
	40:0;3	7.84579	7.73523	8.22244	8.20497	7.53005	12.4241	9.17727	8.70897	10.0742	11.0206			11	13.9163	8.44788	16.0443	7.74053	4.7326	6.71387	1.74264	2.16248	6.66088	7.90753
	40:0;4	4.60813	5.34421	4.70737	4.71902	5.35131	5.3806	4.77778	5.02027	5.63811	5.61939			15	0	0	0	0	0	0	0	0	0	0
	40:0;5	7.21674	7.6022	7.2304	6.42412	7.15966	6.94964	6.51677	6.53141	7.75961	7.27394		DAG	0	0	1.76897	0	5.17492	1.12552	0	0	0	0	0
	40:1;2	0	0	0	0	0	0	0	0	0	0			1	8.46608	7.19288	6.65246	10.4686	4.89462	8.31744	5.83413	7.59989	7.86471	10.1886
	40:1;3	0.930813	0.863737	1.08638	1.01184	0.877133	0.962973	1.19731	1.37263	0.850427	1.1891			2	56.0027	53.0958	54.1453	50.8902	55.0357	61.8981	58.9284	57.2827	63.6991	62.9493
	40:1;4	0.46226	0.436568	0.645593	0.54094	0.440212	2.36447	1.13185	1.42237	1.21688	3.69005			3	14.6933	14.8241	17.4653	15.1663	13.6093	12.3899	12.5867	13.1298	8.43843	7.9361
	42:0;2	0.847706	0.715021	0.779148	0.698914	0.696397	0.607357	0.735216	0.684019	0.59762	0.813516			4	18.0388	19.4588	17.8694	15.6786	20.8858	14.8013	19.1142	18.3792	17.5277	16.0397
	42:0;3	0.490386	0.457315	0.473094	0.584467	0.591417	0.466646	0.561158	0.566699	0.478673	0.472844			5	2.79906	3.37359	3.19604	2.62147	4.44908	2.59327	3.53664	3.60844	2.47004	2.8863
	42:0;4	33.125	34.4864	32.1393	31.9828	33.6458	33.2898	35.2939	33.5643	35.9409	34.7853			6	0	0.285772	0.671554	0	0	0	0	0	0	0
	42:0;5	8.96632	9.57909	9.21856	9.19977	9.28037	12.74	9.77306	9.54365	11.129	11.4303		IPC	0	94.9342	95.8547	93.7245	93.897	96.1241	99.3616	97.9402	97.7339	99.4146	98.5001
	42:1;2	0	0.206407	0	0.467253	0	0.364077	0	0	0	0			1	5.06576	4.1453	6.27551	6.10305	3.87594	0.638404	2.05982	2.26607	0.585384	1.49987
	42:1;3	0	0	0	0.228465	0	0	0	0.45077	0	0		LPA	0	0	29.3947	30.2669	27.1933	32.4605	0	0	0	8.32049	5.15618
	42:1;4	2.00532	1.65848	2.2684	2.15871	1.53627	0.313232	1.32418	1.03336	0	0			1	0	0	9.12807	7.5254	0	0	0	0	0	0
	42:1;5	1.01098	0.892022	1.00824	1.10386	0.907186	0.774308	0.913029	0.877659	0.606252	0.8024			2	100	70.6053	60.6051	65.2813	67.5395	100	100	100	91.6795	94.8438
	44:0;2	0	0	0	0.234253	0	0	0	0.297879	0	0		LPC	0	10.2974	13.4382	12.014	24.9658	18.8826	25.6916	16.458	16.242	18.9268	29.6372
	44:0;3	0	0	0	0	0	0	0	0	0	0			1	33.771	31.4952	42.627	31.8739	29.797	31.9622	16.0444	14.5729	29.9262	47.1528
	44:0;5	0	0.240459	0	0.247893	0.283228	0	0	0.337646	0	0			2	24.8734	36.996	25.0158	24.6479	29.815	20.8389	47.9196	56.8524	34.6799	23.2101
	44:1;3	0	0	0	0.45323	0	0	0	0	0	0			3	31.0582	18.0706	20.3432	18.5124	21.5054	21.5073	19.578	12.3327	16.467	0
	44:1;5	0	0	0	0.234128	0.336159	0	0	0	0	0		LPE	0	60.9852	61.9501	59.8812	54.5067	65.3543	79.9847	65.8175	60.6809	69.7795	83.5785
	46:0;2	0	0	0	0.51161	0	0	0	0.574847	0	0			1	27.2616	21.9226	29.8926	28.294	17.415	10.9117	10.3221	8.40168	13.1576	10.3891
CL	56:2;0	0.386808	0.24423	0.270071	0.34851	0.285973	0	0.398483	0.342178	0	0.389202			2	11.7532	16.1273	10.2262	17.1993	17.2307	9.10359	23.8604	30.9174	17.0629	6.03244
	58:1;0	0	0	0	0	0	0	0	0	0	0		LPI	2	0	0	0	0	0	0	100	100	0	0
	62:1;0	12.841	0	0	0	0	0	0.971424	0	0	0		LPS	1	74.788	69.1735	70.0142	73.606	64.0962	78.7975	70.5574	65.9898	72.495	77.4208
	62:3;0	11.7396	16.3636	17.5146	10.9228	0	3.95754	1.85297	2.76432	0	5.82249			2	15.9196	18.5287	17.6928	17.9885	22.7187	13.0885	18.5261	23.2066	19.7973	19.9803
	66:0;0	0	2.97383	2.4184	1.43834	1.25074	0	0	0	0	0			3	9.29236	12.2978	12.2931	8.40548	13.1851	8.11403	10.9165	10.8036	7.70773	2.59885
	66:4;0	6.64424	5.77619	8.54096	4.92065	2.28511	2.17575	2.17259	1.21435	2.04717	2.41167		MIPC	1	100	100	100	100	100	100	100	100	100	100
	66:5;0	2.8157	4.64685	6.44687	3.45944	1.78624	0	0	0.692156	0	0		PA	1	11.459	11.3245	16.2444	11.0842	7.21386	12.7818	7.71595	6.71491	10.9877	12.6742
	68:4;0	0	0	0	0	0	0	0	0	0	0			2	51.2518	47.6493	47.0355	48.6279	46.7176	53.5242	52.4363	52.6928	53.366	53.7184
	68:5;0	6.72917	8.35344	4.92037	9.38744	12.4079	6.03354	6.18595	5.42639	5.63791	5.82307			3	11.4603	11.354	11.1539	12.104	11.4419	8.80692	10.6642	11.2173	9.33758	9.07808
	68:6;0	2.73947	0	0	3.17091	3.85601	0	1.34402	1.75975	0	0			4	21.1809	23.867	20.9704	22.6713	24.5403	19.9548	22.7661	22.9209	21.3479	19.8324
	70:4;0	0	0	0	1.54317	1.14515	0	0	0.85013	0	0			5	4.648	5.8052	4.59573	5.51265	6.80356	4.93234	4.53507	6.4541	4.96083	4.69692
	70:6;0	10.4989	14.988	13.9209	15.6713	12.7154	5.03348	9.9423	9.89403	7.94813	5.53801			6	0	0	0	0	0.800865	0	0	0	0	0
	70:7;0	12.3326	12.5731	9.60308	16.7793	18.2145	16.346	16.5575	15.8281	17.8535	13.6402			12	0	0	0	0	2.4819	0	1.88239	0	0	0
	70:8;0	3.85158	3.49599	3.79086	4.2034	8.38528	7.21456	6.92295	6.70519	7.45817	9.10507		PC	0	0.254127	0.196553	0.344269	0.441561	0.438077	0.213347	0	0.10535	0.217869	0
	72:11;0	0	0	0	1.37614	1.8662	0	2.10206	1.35861	0	1.4489			1	7.40669	5.35117	7.20275	5.16599	3.70644	2.62077	1.95329	1.6757	2.59666	2.45439
	72:2;0	13.9163	8.44788	16.0443	7.74053	4.7326	6.71387	1.74264	2.16248	6.66088	7.90753			2	32.8528	28.2666	32.1517	27.5926	24.5441	38.4313	27.5046	21.7083	30.0208	39.395
	72:4;0	2.77696	0	0	0	0	0	0	0	0	0			3	39.6509	39.6063	43.2027	39.0987	34.8209	34.9325	33.6483	32.6882	39.0081	35.0898
	72:6;0	0	0	0	0	1.3278	0	0	0.856619	0	0			4	17.3008	22.7038	14.7336	23.2676	29.4629	20.7495	30.4471	35.4873	24.443	19.4571
	72:7;0	0	0	0	1.37366	1.74591	0	3.62013	4.70991	3.94824	2.62849			5	2.53468	3.87567	2.36495	4.43359	6.5544	3.05257	6.13085	7.82728	3.54881	3.6037
	72:8;0	0	3.77699	2.7865	0	4.24512	0	1.17941	0	0	0			6	0	0	0	0	0.473115	0	0.315885	0.507823	0.164678	0
	72:9;0	9.38773	13.1608	8.80334	11.2875	16.8748	40.1886	32.7214	31.5596	35.1544	32.7509		PE	0	0	0	0	0	0	0.118055	0.0711856	0.0559178	0.101762	0.141987
	76:15;0	3.72676	5.44334	5.20977	6.72531	7.16124	12.3367	12.6846	14.2183	13.2916	12.9236			1	18.8655	13.8571	20.2801	11.9606	10.3729	9.80823	6.67496	5.28708	9.84988	9.42832
DAG	12:0;0_18:0;0	0	0	0	0	0	0	0	0	0	0			2	58.3082	59.8339	57.0779	58.5443	55.8296	70.523	63.9578	63.3333	68.0097	69.5543
	12:0;0_18:1;0	0	0	0	0.0510282	0	0	0	0	0	0			3	12.2043	11.765	12.6467	13.1092	13.2579	7.49656	10.8922	10.2747	7.40474	7.76843
	13:0;0_18:1;0	0	0	0	0.204332	0	0	0	0	0	0			4	9.50131	13.033	8.70153	14.5518	15.8443	10.9977	15.6196	17.9364	12.5415	11.7399
	14:0;0_16:0;0	0	0	0	0	0	0	0	0	0	0			5	1.12072	1.51096	1.29381	1.83411	4.52232	1.05639	2.69327	3.02674	2.09241	1.36711
	14:0;0_16:1;0	0	0	0	0.399678	0	0	0	0	0	0			6	0	0	0	0	0.172982	0	0.0910125	0.0859004	0	0
	14:0;0_17:0;0	0	0	0	0.260433	0	0	0	0	0	0		PG	0	0	0	0	0	0	0.669866	0	0.431723	0.936065	0.868428
	14:0;0_17:1;0	0	0.0317944	0	0.0872629	0	0	0	0	0	0			1	6.05716	12.1296	5.86296	3.28555	9.23596	3.5425	10.2778	7.73429	8.1217	2.38952
	14:0;0_18:0;0	0	0	0	0.0383399	0	0	0	0	0	0			2	24.1853	40.8116	23.1259	16.8941	42.836	59.2602	65.9361	58.6421	56.2409	52.1464
	14:0;0_18:1;0	0	0	0	0.248442	0	0	0	0	0	0			3	55.9669	17.2663	54.3522	62.0888	12.4094	4.29086	6.08049	13.0813	3.98308	10.3359
	14:0;0_18:2;0	0.671005	0.447948	0.546701	0.564734	0	0.352948	0.344187	0.246989	0.339127	0.396386			4	13.7906	29.7925	15.2464	16.9121	35.5186	32.2366	17.7056	17.4502	30.7183	31.5153
	14:0;0_18:3;0	1.98009	1.86964	1.72813	1.59203	1.7299	1.45917	1.67418	1.26306	1.66267	1.45362			5	0	0	1.41257	0.819575	0	0	0	2.66037	0	2.74448
	14:1;0_17:0;0	0.296368	0.2204	0.266375	0.211294	0	0	0	0	0	0		PI	0	0	0	0	0	0.293233	0	0	0	0	0
	14:1;0_18:1;0	0	0	0	0	0	0	0	0	0	0			1	33.4182	20.3323	29.6657	19.2053	15.1376	1.53731	0.955704	0.543086	2.23195	1.40256
	14:1;0_18:2;0	0	0	0	0	0	0	0	0	0	0			2	52.5053	61.9631	56.8832	61.4658	67.4359	86.507	81.3101	81.6021	87.2529	88.1362
	15:0;0_15:0;0	0.180326	0.131338	0.188523	0.156398	0	0	0	0	0	0			3	7.45241	13.2909	8.86414	14.8641	12.3686	5.94354	11.5778	10.9632	4.08728	4.78805
	15:0;0_16:0;0	0	0	0	0.0386289	0	0	0	0	0	0			4	6.62402	4.41371	4.58698	4.46477	4.76472	6.01215	6.15642	6.89157	6.42792	5.67323
	15:0;0_16:1;0	0	0	0	0.404042	0	0	0	0	0	0		PS	0	0.999012	3.65733	1.95195	2.09457	1.43171	1.05756	1.22437	0.877095	1.36522	1.18332
	15:0;0_17:0;0	0	0	0	0.115535	0	0	0	0	0	0			1	14.9631	16.7847	18.1899	12.9966	13.8815	16.3098	16.165	9.77925	20.1747	16.6497
	15:0;0_17:1;0	0	0.0320309	0	0	0	0	0	0	0	0			2	63.1441	61.5412	55.1694	60.9183	63.5725	69.3296	62.7196	69.8668	66.9471	70.3021
	15:0;0_18:0;0	0	0.0155351	0	0.0435663	0	0	0	0	0	0			3	17.0753	14.2807	20.0779	18.1332	16.4005	9.27575	15.2934	17.5021	10.3128	10.7818
	15:0;0_18:1;0	0	0	0	0.136225	0	0	0	0	0	0			4	3.81844	3.28533	4.16384	5.5445	4.17945	4.02732	4.59771	1.50067	1.20021	1.08302
	15:0;0_18:2;0	0	0	0	0.245549	0	0	0	0	0	0			5	0	0.450651	0.44709	0.312896	0.534336	0	0	0.474075	0	0
	15:0;0_18:3;0	0.685115	0.622557	0.772806	0.859563	0.573942	0.495918	0.602493	0.479971	0.511234	0		TAG	0	0	29.9692	0	32.402	0	0	0	0	0	0
	15:1;0_16:0;0	0	0.127328	0.188035	0.149877	0	0	0	0	0	0			1	2.41721	4.16832	1.99297	14.7298	0	3.72945	0	0	0	4.09098
	15:1;0_18:1;0	0	0	0	0.0851522	0	0.0493637	0	0.0282258	0	0			2	17.3537	8.9023	13.4408	14.5896	8.28181	19.9264	14.5189	15.718	12.9812	16.2635
	15:1;0_18:2;0	0	0	0.03919	0	0	0.0385051	0	0	0	0			3	8.60505	4.70079	18.9952	9.20489	0	9.55427	0	22.9443	5.32449	9.79428
	15:1;0_21:3;0	0	0.193878	0.283046	0.23024	0	0	0	0	0	0			4	26.8912	18.295	21.8242	10.6951	24.4428	26.7553	35.2667	25.1532	32.434	27.1935
	16:0;0_16:0;0	0	0	0	0	0.0455247	0	0	0	0	0			5	14.2899	9.34067	12.2993	5.50015	18.5714	11.8545	11.8505	11.5044	14.8657	13.3218
	16:0;0_16:1;0	0	0.443896	0	1.43806	0	0	0	0	0	0			6	20.2469	14.8163	19.4282	8.38984	25.4009	19.2879	24.6311	16.5524	22.8904	19.0011
	16:0;0_16:2;0	1.45984	0.975962	1.38858	1.33094	0.944797	1.38312	1.28128	0.929978	1.30171	1.69564			7	10.1961	7.82251	9.85249	3.43429	17.0975	8.89224	13.7328	8.12774	11.5043	10.3348
	16:0;0_17:0;0	0.49642	0.388819	0.541854	0.489296	0.344361	0.541231	0.508162	0.329775	0.431517	0.494287			8	0	1.98492	2.16689	1.05431	6.20557	0	0	0	0	0
	16:0;0_17:1;0	0	0	0	0.409647	0	0	0	0	0	0
	16:0;0_17:2;0	0	0	0	0.305492	0	0	0	0	0	0
	16:0;0_18:0;0	0.315347	0.261877	0.398764	0.426624	0.219073	0.309255	0.302357	0.236725	0.243486	0
	16:0;0_18:1;0	0	0	0	1.14289	0	0	0	0	0	0
	16:0;0_18:2;0	4.85222	3.74069	3.80316	4.69773	3.0733	5.2843	3.43221	3.64852	5.20871	5.79446
	16:0;0_18:3;0	46.0611	43.9529	44.9852	39.7509	46.1979	53.1	49.6542	48.5507	55.2467	55.66
	16:0;0_19:1;0	4.34037	4.41723	4.7646	4.43557	5.13911	3.64174	4.80617	4.63873	3.88207	3.70681
	16:0;0_19:2;0	0	0	0	0	0	0	0	0	0	0
	16:0;0_20:1;0	0	0.393993	0.506394	0.526687	0	0	0.343624	0.319251	0	0
	16:0;0_20:2;0	0	0	0	0	0	0	0	0	0	0
	16:0;0_20:3;0	0	0.1062	0	0.16396	0.0823545	0	0	0	0	0
	16:0;0_22:0;0	0.0529917	0.0510161	0	0.0671682	0.0379895	0	0	0	0.0546519	0.0692631
	16:0;0_24:0;0	0	0.48762	0	0	0	0	0	0	0	0
	16:1;0_16:1;0	0	0.773632	0	0	1.12552	0	0	0	0	0
	16:1;0_16:2;0	0.423938	0.271927	0.41057	0.367054	0.194679	0.090249	0.229947	0.117607	0.074518	0.0869709
	16:1;0_17:0;0	0.222419	0.144511	0.239441	0.169035	0	0	0	0	0	0
	16:1;0_17:1;0	0	0	0	0.1735	0	0	0	0	0	0
	16:1;0_17:2;0	0.0425044	0.0299903	0.0545505	0.0643232	0	0	0	0.0128964	0	0
	16:1;0_18:0;0	0	0.0767829	0.151894	0.0753314	0	0	0	0	0	0
	16:1;0_18:1;0	0.101514	0.0671359	0.0856757	0.127164	0.0447482	0.0762609	0.0488242	0.0395966	0.0642905	0
	16:1;0_18:2;0	0.873938	0.518793	0.728824	0.701984	0.569	0	0.496303	0.334312	0.264989	0.339267
	16:1;0_18:3;0	5.22404	4.4012	5.80767	4.73061	4.23167	0.760303	3.68829	2.56053	1.02995	0.883432
	16:1;0_20:2;0	1.04042	0.796673	1.21029	1.11113	0.981689	0	0.533457	0.370218	0	0
	16:1;0_20:3;0	0	0.0204322	0	0.0405179	0	0	0	0	0	0
	16:2;0_18:1;0	0.0353788	0.0360928	0	0	0.0900709	0	0.0665421	0.0500414	0	0
	16:2;0_18:2;0	0	0	0	0.0527246	0	0	0	0	0	0
	16:2;0_20:1;0	0.551591	0.460609	0.526911	0.481886	0.332659	0	0.421429	0.307768	0	0
	17:0;0_18:1;0	0	0	0	0	0	0	0	0	0	0
	17:0;0_18:2;0	0	0	0	0	0	0	0	0	0	0
	17:0;0_18:3;0	0.597787	0.335544	0.31474	0.354205	0.691722	0.677999	0.307287	0.320782	0.591395	0
	17:1;0_18:1;0	0	0.0725312	0	0	0	0	0	0	0	0
	17:1;0_18:2;0	0.147086	0.0379248	0.0402342	0.0616934	0.075882	0.0817891	0.0468216	0.0435916	0.03433	0
	17:1;0_18:3;0	0	0.284977	0	0	0	0	0	0	0	0
	17:1;0_19:3;0	0	0	0	0	0	0	0	0	0	0
	17:2;0_17:2;0	0	0	0	0	0	0	0	0	0.0336301	0.0402414
	17:2;0_18:0;0	0	0	0	0	0	0	0	0	0	0
	17:2;0_18:1;0	0.0233339	0.00916655	0	0.00692284	0	0	0	0	0	0
	17:2;0_18:2;0	0	0.061682	0	0	0	0	0	0	0	0
	17:2;0_19:1;0	0	0	0	0	0	0	0	0	0	0
	17:2;0_19:2;0	0	0.0189563	0	0	0	0	0	0	0	0
	18:0;0_18:0;0	0.0329497	0	0	0	0	0	0	0	0	0
	18:0;0_18:1;0	0	0	0	0.819018	0	0	0	0	0	0
	18:0;0_18:2;0	1.3815	1.94561	0.828348	2.2761	0.831775	1.17144	0.727624	2.70658	0.950877	2.30213
	18:0;0_18:3;0	3.45929	3.63216	2.88837	2.93162	3.81382	4.44638	4.28114	4.85564	4.13598	4.42771
	18:1;0_18:1;0	0.304547	0.300251	0.291109	0.277981	0.38353	0.350966	0.382797	0.350831	0.287885	0.35215
	18:1;0_18:2;0	0.896782	0.66431	0.735674	1.2192	0.543016	0.65757	0.481864	0.418429	0.502239	0.487497
	18:1;0_18:3;0	4.07225	3.92245	3.60742	3.74794	3.81702	3.3599	3.70944	3.56213	3.18387	2.92445
	18:2;0_18:2;0	1.71079	1.74466	1.80987	1.32406	1.69903	1.18926	1.57978	1.37379	1.29252	1.28434
	18:2;0_18:3;0	14.6677	16.4208	14.3223	12.7615	17.7368	13.612	16.513	16.2773	16.2016	14.7151
	18:2;0_19:0;0	2.79906	3.37359	3.19604	2.62147	4.44908	2.59327	3.53664	3.60844	2.47004	2.8863
	18:2;0_19:1;0	0	0	0	0.594728	0	0	0	0	0	0
	18:2;0_19:2;0	0	0.379163	1.67714	0.821601	0	4.27704	0	2.01755	0	0
	18:2;0_22:0;0	0	0	0	0	0	0	0	0	0	0
	18:3;0_18:3;0	0	0	0	0.779392	0	0	0	0	0	0
	20:1;0_20:1;0	0	0.285772	0.671554	0	0	0	0	0	0	0
IPC	38:0;4	0	0	0	0	0	0	0	0	0	0
	38:1;2	0.336045	0.336209	0	0.29371	0.423402	0	0	0	0	0
	40:0;3	0.455823	0.327107	0.602971	0.664201	0.294509	0.638404	0	0.532561	0.585384	1.49987
	40:0;4	5.44423	4.52946	4.92763	4.21727	5.22164	4.21163	5.1839	4.94083	4.1727	3.542
	40:0;5	37.6986	40.5915	36.318	35.8653	40.8336	35.0802	38.9193	41.0691	39.7297	38.7723
	40:1;4	0.556471	0.565642	0.799929	0.914174	0.41212	1.20177	0	0	0.799762	0.875868
	42:0;3	1.29345	1.11538	1.57113	1.39792	1.22298	0	0.752578	0.707828	0	0
	42:0;4	10.6242	9.13058	10.7995	10.4785	9.9754	11.3121	12.0136	10.4324	10.9141	9.86892
	42:0;5	38.2123	38.6994	38.1892	38.8295	38.0464	42.8934	40.4234	39.9282	41.0737	43.0271
	42:1;3	2.06241	2.0019	2.69022	3.29852	1.21152	4.66255	1.39989	1.36341	2.72468	2.41401
	42:1;4	0.682085	0.433897	0.648772	0.804908	0.504645	0	0	0	0	0
	42:1;5	2.2637	2.01228	2.92738	2.71711	1.8538	0	1.30724	1.02569	0	0
LPA	16:0;0	0.370713	0.256637	0.525261	0.51891	0	0	0	0	0	0
	16:1;0	0	29.3947	30.2669	27.1933	32.4605	0	0	0	8.32049	5.15618
	16:2;0	0	0	9.12807	7.5254	0	0	0	0	0	0
	18:2;0	66.5851	46.0631	41.9576	43.2111	29.5948	95.8831	85.9173	84.8795	86.7553	92.376
LPC	16:0;0	33.4149	24.5422	18.6474	22.0701	37.9447	4.1169	14.0827	15.1205	4.92418	2.46783
	16:1;0	10.2974	13.4382	12.014	24.9658	18.8826	25.6916	16.458	16.242	18.9268	29.6372
	16:2;0	9.31807	0	12.3886	0	0	0	0	0	0	0
	18:1;0	0	0	0	0	0	0	0	0	0	0
	18:2;0	24.4529	31.4952	30.2384	31.8739	29.797	31.9622	16.0444	14.5729	29.9262	47.1528
	20:2;0	14.1721	23.868	13.2561	24.6479	29.815	20.8389	47.9196	56.8524	34.6799	23.2101
	20:3;0	10.7013	13.128	11.7597	0	0	0	0	0	0	0
	22:3;0	22.4309	18.0706	20.3432	18.5124	21.5054	21.5073	19.578	12.3327	16.467	0
LPE	16:0;0	8.62724	0	0	0	0	0	0	0	0	0
	16:1;0	56.0327	56.3261	55.9013	54.5067	59.2351	74.7107	60.1726	55.0727	64.1512	76.8179
	18:0;0	9.24244	7.07279	11.7943	13.6439	6.47958	3.53305	4.3139	3.13224	4.1954	3.74647
	18:1;0	4.95246	5.62394	3.97993	0	6.11925	5.27405	5.64492	5.60823	5.62833	6.7606
	18:2;0	18.0191	14.8498	18.0982	14.6501	10.9354	7.37863	6.0082	5.26944	8.9622	6.6426
	26:2;0	11.7532	16.1273	10.2262	17.1993	17.2307	9.10359	23.8604	30.9174	14.5962	6.03244
LPI	18:2;0	0	0	0	0	0	0	0	0	2.46666	0
LPS	16:1;0	0	0	0	0	0	0	100	100	0	0
	18:2;0	0	0	0	0	0	0	0	0	0	0
	20:1;0	0	4.26504	2.82107	2.92269	6.5198	0	5.36258	4.81389	4.67061	0
	20:2;0	74.788	69.1735	70.0142	73.606	64.0962	78.7975	70.5574	65.9898	72.495	77.4208
	24:2;0	11.7431	9.32771	11.5549	12.7619	12.0779	13.0885	13.1635	14.7847	12.3658	19.9803
	24:3;0	4.17648	4.93599	3.31682	2.30395	4.12102	0	0	3.60794	2.76088	0
	26:2;0	0	0	0	0	0	0	0	0	0	0
	26:3;0	0	0	0	0	0	0	0	0	0	0
MIPC	36:1;5	9.29236	12.2978	12.2931	8.40548	13.1851	8.11403	10.9165	10.8036	7.70773	2.59885
PA	13:1;0_17:0;0	100	100	100	100	100	100	100	100	100	100
	14:0;0_16:1;0	0	0	0	0	0	0	0	0	0	0
	14:0;0_17:1;0	0	0	0	0	0	0	0	0	0	0
	14:0;0_18:1;0	0	0	0	0	0	0	0	0	0	0
	14:0;0_18:2;0	0.487992	0.344082	0.426703	0.385712	0.23429	0.243899	0.201101	0.182366	0.288587	0.278991
	14:1;0_16:0;0	1.14594	1.13421	1.01037	1.07307	1.08937	0.69771	1.02145	0.946093	0.853727	0.546066
	14:1;0_18:1;0	0	0	0	0	0	0	0	0	0	0
	14:1;0_19:0;0	0.103382	0	0.136153	0	0	0	0	0	0	0
	15:0;0_16:1;0	0.191073	0.230662	0.562766	0.276984	0.127616	3.01714	0.212891	0.175418	0	0.662041
	15:0;0_17:1;0	0.138433	0	0	0	0.0474068	0	0	0	0	0
	15:0;0_17:2;0	0	0	0	0	0	0	0	0	0	0
	15:0;0_18:1;0	0.0336005	0	0	0	0	0.0349023	0	0	0	0.0365866
	15:0;0_18:2;0	0.411266	1.0506	1.11886	0.691052	0.381902	3.55154	0.288669	0.230396	0.6222	0.905751
	15:1;0_17:1;0	0.678586	1.20174	1.30894	1.14406	0.811648	0.756873	0.680985	0.685807	2.11315	0.757839
	16:0;0_16:1;0	0.0677169	0.056432	0	0	0	0	0	0	0	0
	16:0;0_16:2;0	1.2564	0.898244	1.32679	1.37583	0.774495	1.23311	0.931489	0.908524	1.52589	1.5538
	16:0;0_17:1;0	0.537123	0.452596	0.549209	0.59878	0.400243	0.518823	0.544088	0.488993	0.610571	0.483457
	16:0;0_17:2;0	1.59195	3.54259	5.86861	2.88262	1.33376	0	1.46886	1.47276	3.81628	3.95232
	16:0;0_18:1;0	0.820995	0.959834	1.93234	1.22163	0.549077	1.21376	1.00914	0.95547	0	1.44613
	16:0;0_18:2;0	5.53941	3.56209	4.21199	3.80437	3.44412	4.47294	4.05365	3.57334	4.36261	4.55287
	16:0;0_18:3;0	41.1804	37.7917	35.479	38.8743	38.6012	44.3314	44.2657	43.6372	45.5918	44.8531
	16:1;0_16:1;0	4.41419	4.50819	4.31266	5.1802	5.11183	4.25767	5.00289	5.10387	4.2158	4.53714
	16:1;0_17:0;0	0.226866	0.164489	0.276292	0.220181	0.0996259	0.0389897	0.0820215	0.0590107	0.0515487	0.0513345
	16:1;0_17:1;0	0.330105	0.737059	0.857146	0.678767	0.23424	0	0.205635	0.172111	0	0.457737
	16:1;0_18:0;0	0.145723	0.125188	0.353917	0.156555	0.0755581	0.106295	0.0684937	0	0	0.0475324
	16:1;0_18:1;0	0.429488	0.286725	0.361493	0.31459	0	0.263121	0.353652	0	0.37214	0.310703
	16:1;0_18:2;0	0.940765	0.556207	0.990092	0.816822	0.409063	0	0.552149	0.423214	0	0
	16:1;0_18:3;0	2.37249	2.28601	2.4744	2.68299	1.97301	0.93483	1.84897	1.808	1.05166	1.1109
	16:2;0_18:1;0	0.372566	0.403222	0.483825	0.512786	0.320315	0	0	0	0	0
	16:2;0_18:2;0	0.114558	0	0.121767	0	0	0	0	0	0	0
	17:0;0_18:1;0	0.382109	0.46974	0.457775	0.479468	0.387025	0	0	0	0	0
	17:0;0_18:2;0	0	0	0.409343	0	0	0	0	0	0	0
	17:1;0_17:1;0	0.863752	1.2744	1.38303	1.257	1.0108	1.23323	0	1.18562	0	1.00181
	17:1;0_17:2;0	0.030546	0	0	0.156668	0	0.0432792	0	0	0	0
	17:1;0_18:0;0	0	0	0	0	0	0	0	0	0	0
	17:1;0_18:1;0	0	0	0.3369	0	0	0	0	0	0	0
	17:1;0_18:2;0	0.122312	0	0.321436	0	0	0	0	0	0	0.164829
	17:1;0_18:3;0	0	0	0	0	0	0	0	0	0	0
	17:2;0_18:2;0	0	0.548123	0.718966	0.403387	0.24595	0	0	0	0	0
	18:0;0_18:1;0	0	0.549305	0.77285	0.483759	0.427447	0	0	0	0	0
	18:0;0_18:2;0	1.0829	0.672435	0.76384	0.67425	0.636031	0	0	0	0	0
	18:0;0_18:3;0	3.73696	3.40975	2.71384	2.76022	3.29993	4.13047	3.94621	4.03295	3.77737	3.97572
	18:1;0_18:1;0	1.05258	0.762831	0.708351	0.748779	0.622178	0.726466	0.77882	0.752573	0.926651	0.609839
	18:1;0_18:2;0	0.617124	0.522739	0.58087	0.34855	0.3711	0.418416	0.266144	0.278474	0.36783	0.354047
	18:1;0_18:3;0	3.50646	3.79696	3.53677	3.49202	3.73487	2.88795	3.0335	3.55288	3.14347	2.82021
	18:2;0_18:2;0	0.955245	1.03596	0.900426	0.922481	0.890748	0	0.976019	0.910665	0	0.651402
	18:2;0_18:3;0	19.471	20.8606	17.6366	19.8695	22.2688	19.9548	21.79	22.0102	21.3479	19.181
	18:3;0_18:3;0	4.648	5.8052	4.59573	5.51265	6.80356	4.93234	4.53507	6.4541	4.96083	4.69692
	20:6;0_20:6;0	0	0	0	0	0.800865	0	0	0	0	0
PC	10:1;0_10:1;0	0	0	0	0	2.4819	0	1.88239	0	0	0
	10:1;0_14:1;0	0	0	0	0	0	0	0	0	0	0
	10:1;0_16:1;0	0	0	0	0	0	0	0	0	0	0
	10:1;0_17:1;0	0.349198	0	0.372115	0	0	0	0	0	0	0
	10:1;0_17:2;0	0	0	0	0	0	8.12385	4.40331	0	0	7.55378
	10:1;0_18:1;0	0	0	0	0	0	0	0	0	0	0
	10:1;0_18:2;0	0	0	0.418333	0	0	0	0.248083	0	0	0.227778
	10:1;0_22:1;0	0.695419	0	0.862982	0.799049	0	0	0.589743	0.585891	0	0
	10:1;0_24:1;0	0	0	0	0	0	0	0	0	0	0
	12:0;0_17:0;0	0.0282466	0	0	0	0	0	0	0	0	0.038695
	12:0;0_18:3;0	0.254127	0.196553	0.107202	0.217001	0.393733	0.117841	0	0.0567823	0.0915111	0
	14:0;0_15:0;0	0	0	0	0	3.68979	0	0	0	0	0
	14:0;0_16:2;0	0	0	0.237067	0.22456	0.0443445	0.0955061	0	0.0485679	0.126358	0
	14:0;0_17:1;0	0.659798	0.535587	0.584367	0.48027	0.298544	0	0.405692	0.338711	1.19392	3.35403
	14:0;0_17:2;0	0.493968	0.240958	0.393516	0	0.168339	0.33099	0.20423	0.135703	0.316555	0.407423
	14:0;0_18:1;0	5.82715	4.24826	5.44989	3.69097	0	8.32245	4.4385	4.97377	8.82158	11.8601
	14:0;0_18:2;0	0.661999	0.490986	0.732755	0.513108	0.239009	0.125905	0.14181	0.111862	0.18716	0.130005
	14:0;0_18:3;0	0.817057	0.937738	1.05454	0.925483	0.900742	0.391868	0.758892	0.780865	0.451286	0.283965
	14:0;0_20:1;0	1.00444	0.797946	1.00824	0.787484	0.66616	0.77728	0.655072	0.543786	0.832507	1.10993
	14:0;0_20:3;0	0	0	0	0	0	0	0	0	0	0
	14:0;0_20:4;0	0	0	0.0198628	0	0	0	0	0	0	0
	14:1;0_16:1;0	0.0407653	0	0	0	0	0	0	0	0	0
	14:1;0_16:2;0	2.97416	2.11012	3.20982	2.57392	1.75926	3.58534	1.69347	1.19764	2.20834	0
	14:1;0_17:1;0	0	5.77923	5.56883	4.54336	0.842478	3.65169	3.53988	2.92955	4.34441	3.39147
	14:1;0_17:2;0	5.59587	4.10047	5.19856	4.7159	8.38048	7.40907	3.1364	2.85834	6.563	6.99102
	14:1;0_18:0;0	25.7356	20.754	25.1536	21.3776	17.3782	23.0895	19.071	18.6084	25.4023	24.3492
	14:1;0_18:1;0	0.235729	0.200896	0.243974	0.178884	0.132563	0.119621	0.122702	0.104791	0.145798	0.146517
	14:1;0_18:2;0	0.706606	0.611993	0.583727	0.470029	0.419622	0.214931	0.255686	0.186294	0.250103	0.193636
	14:1;0_18:3;0	0.52221	0.616826	0.476653	0.473185	0.528711	0.40487	0.704708	0.737645	0.569769	0
	14:1;0_20:1;0	0.661116	0.447347	0.592582	0.585551	0.443003	0	0.474634	0.369759	0	0
	14:1;0_22:0;0	0.072993	0	0	0	0	0	0	0	0	0
	15:0;0_16:1;0	0.0233745	0	0	0	0	0	0	0	0	0
	15:0;0_16:2;0	0.399928	0	0	0.333276	0.197872	0	0	0	0	0
	15:0;0_17:1;0	2.0731	1.87994	2.31437	1.35742	0	0	1.30737	0	0	0
	15:0;0_17:2;0	0.0681516	0.0333158	0.0732201	0.0415769	0.018513	0.029846	0.0210588	0	0.0282727	0
	15:0;0_18:1;0	0.0179643	0.013174	0.018755	0.0241341	0	0	0	0	0.0104617	0.0110524
	15:0;0_18:2;0	0.0287798	0.0231065	0.0292235	0.0207138	0.0183166	0	0	0	0	0
	15:0;0_18:3;0	0	0.360639	0	0.252191	0.492472	0	0.304019	0.319871	0	0
	15:0;0_19:1;0	0	0	0	0.463956	0	0.700927	0	0	0.689257	0
	15:1;0_17:0;0	0	0	0	0	0	0	0	0	0	0
	15:1;0_18:2;0	0	0.0305766	0	0	0	0	0	0	0	0
	16:0;0_16:1;0	0	0	0	0	0	0	0	0	0	0
	16:0;0_16:2;0	1.0158	0.716155	1.18849	0.803983	0.423148	0.329537	0.304363	0.230512	0.355318	0.355886
	16:0;0_17:1;0	0.877239	0.599204	0.680393	0.678363	0.452363	0.572207	0.569846	0.416225	0.604209	0.634687
	16:0;0_17:2;0	0.338523	0.203652	0.325534	0.239515	0.142717	0	0	0	0	0
	16:0;0_18:1;0	0.681288	0.50138	0.656962	0.481674	0.561979	0.759651	0.421222	0.350652	0.887991	0.829801
	16:0;0_18:2;0	2.5693	1.97331	2.49692	2.02421	1.48232	1.11018	0.758619	0.720767	1.06487	0.903748
	16:0;0_18:3;0	4.85562	6.13454	4.70996	6.73691	6.66517	5.48469	6.23689	6.94666	5.89165	4.45017
	16:0;0_20:1;0	0.7671	0.857602	0.799724	1.09199	1.06394	0.719248	0.947314	0.989437	0.752464	0.729758
	16:0;0_20:2;0	0	0	0	0	0.311185	0	0	0	0	0
	16:1;0_16:1;0	0	0	0	0.540691	0	0	0	0	0	0
	16:1;0_16:2;0	0.45546	0.322016	0.465238	0.303911	0.186336	0.0376053	0.0949909	0.0569711	0.0549072	0.0397317
	16:1;0_17:0;0	0.287782	0.211027	0.341292	0.222831	0.139602	0.0789415	0.119034	0.0813018	0.0886333	0.100144
	16:1;0_17:1;0	0	0.00861531	0.0122199	0.0135975	0.00625026	0	0	0	0	0
	16:1;0_17:2;0	0.569067	0.26943	0.53246	0.250815	0	0.145132	0.147052	0.0803727	0	0
	16:1;0_18:0;0	1.43483	1.21936	1.31985	0.714333	1.2355	0.664399	1.25391	1.29241	0.753571	1.20329
	16:1;0_18:1;0	0.318706	0.222837	0.338404	0.243173	0.145614	0.111017	0.0740864	0.0694597	0.085266	0.107253
	16:1;0_18:2;0	1.54149	1.14708	1.69583	1.1638	0.740047	0.406129	0.378236	0.287917	0.432002	0.359682
	16:1;0_18:3;0	2.11386	2.08732	2.00465	2.46484	2.17294	0.880072	1.80745	1.68138	1.02166	0.735812
	16:1;0_20:1;0	0.381171	0.335533	0.38106	0.413848	0.332264	0.177707	0.297653	0.265992	0.199724	0.234111
	16:2;0_16:2;0	0	0	0	0	0	0	0	0	0	0
	16:2;0_17:0;0	0.128601	0.0777286	0.126613	0.0928204	0.0479413	0.405704	0.0397101	0.0265837	0.439411	0.397589
	16:2;0_17:1;0	0	0	0	0	0	0	0	0.0131368	0	0
	16:2;0_17:2;0	0.468733	0.421253	0.340501	0.238797	0.289069	0.313828	0.36835	0.43978	0.365242	0.461059
	16:2;0_18:0;0	1.8849	1.82502	1.6695	1.89913	1.95903	1.21088	1.56966	1.4954	1.44912	0
	16:2;0_18:1;0	0.152403	0.110236	0.139972	0.117393	0.0864687	0.126765	0.0903661	0.0930648	0	0.147886
	16:2;0_18:2;0	0.550116	0.407642	0.507711	0.471639	0.318965	0.211111	0.202685	0.171693	0.20133	0.199966
	16:2;0_18:3;0	0.811145	0.869713	0.713302	1.07349	1.02714	0.563414	0.941378	0.998003	0.596515	0.580698
	16:2;0_20:2;0	0.182991	0	0	0	0.248898	0	0.219087	0.295224	0	0
	17:0;0_17:1;0	0	0.0203242	0	0	0	0	0	0	0	0
	17:0;0_17:2;0	0.0814137	0.0386341	0.0675216	0.0549577	0.0269764	0.0540536	0.0295953	0.0243243	0.0505871	0.0581567
	17:0;0_18:1;0	0.0403064	0	0.0359204	0.0429638	0	0.0283262	0	0.0173453	0.0276022	0.0259466
	17:0;0_18:2;0	0	0.0742321	0.103705	0	0	0	0	0	0	0
	17:0;0_18:3;0	0.112936	0.166082	0.115142	0.212674	0.190633	0.119033	0.144637	0.177966	0.102822	0.0862347
	17:1;0_17:1;0	0	0	0	0.0951343	0	0	0.0452007	0.0342862	0	0.0577166
	17:1;0_17:2;0	0.0497234	0.0290301	0.0414098	0.0441483	0.0231445	0.0284648	0.0146191	0.0184663	0.014558	0.0209474
	17:1;0_18:0;0	0.0400627	0.031508	0.0427402	0.0421074	0.0299618	0.0207141	0.0194773	0	0.0180959	0.019153
	17:1;0_18:1;0	0	0.0692958	0.087389	0	0	0	0	0	0	0
	17:1;0_18:2;0	0.407232	0.334312	0.423305	0.334211	0.251888	0.258117	0.158632	0.12899	0.225101	0.243896
	17:1;0_18:3;0	0.648657	0.511906	0.496665	0.428994	0.571711	0.390323	0.426707	0.359136	0.45396	0.302206
	17:1;0_20:1;0	0.274288	0.168728	0.21499	0.279984	0.237019	0	0.151223	0.129192	0.0981547	0.152382
	17:2;0_17:2;0	0.0174512	0.160547	0	0	0	0	0	0	0.181385	0.230545
	17:2;0_18:0;0	0.0101522	0.00726139	0.00893208	0.00720941	0.0112216	0	0.0116456	0.00952705	0.010395	0
	17:2;0_18:1;0	0.0472367	0.0513217	0.0502695	0.0659331	0.05815	0.0504412	0.0493026	0.0459043	0.0403005	0.0604971
	17:2;0_18:2;0	0.191218	0.158995	0.207517	0.122041	0.16245	0.112963	0.0772497	0.0568574	0.110775	0.0749129
	17:2;0_18:3;0	0.909142	1.26902	0.829334	1.1203	1.80974	1.51116	2.02438	2.0957	1.54922	1.28533
	18:0;0_18:1;0	0	0.516436	0.33491	0.549984	0.556379	0.356688	0.628632	0.701018	0	0.440206
	18:0;0_18:2;0	1.17101	1.02461	1.10988	0.698998	0.39362	0.409624	0.296823	0.278278	0.362836	0.345406
	18:0;0_18:3;0	1.50427	1.8682	1.26184	1.05761	1.88257	1.31846	1.61468	1.96123	1.30362	1.22228
	18:1;0_18:1;0	0.225662	0.22956	0.195626	0.222751	0.25354	0.133633	0.184319	0.208334	0.172731	0.146606
	18:1;0_18:2;0	2.23164	1.77528	2.13852	1.0712	1.19426	0.827166	0.515455	0.457942	0.755972	0.528686
	18:1;0_18:3;0	4.75876	5.31012	3.85621	4.53857	5.27063	2.78299	3.45799	3.76382	3.0799	2.20855
	18:1;0_20:2;0	0.550694	0.593892	0.520468	0.742011	0.928538	0.319066	0.596991	0.759694	0.426577	0.35474
	18:2;0_18:2;0	0.0269382	0.0227379	0	0	0	0	0.00701477	0	0	0
	18:2;0_18:3;0	11.4454	16.829	9.67686	16.7833	22.3694	16.3772	24.071	29.0518	19.4685	16.4523
	18:2;0_19:0;0	2.13936	3.16425	2.03004	3.8836	5.55007	2.69588	5.10134	6.64606	3.3629	3.16349
	18:2;0_20:1;0	0.187258	0	0	0	0	0.221567	0.11727	0	0	0
	18:2;0_20:2;0	0.179577	0.189216	0	0	0.207259	0	0.171145	0.204537	0.151553	0
	18:2;0_20:3;0	0.203372	0.260202	0	0.269973	0.21468	0.18436	0.196283	0.285632	0.205451	0
	18:3;0_18:3;0	0.212323	0.194982	0	0	0.199049	0	0.131377	0.149583	0.185911	0
	18:3;0_20:1;0	0	0	0	0	0.473115	0	0.315885	0.507823	0.164678	0
	18:3;0_20:2;0	0	0	0	0	0.082949	0	0.0725216	0	0	0
PE	10:1;0_22:1;0	0	0	0	0	0	0	0.0504193	0.0354009	0	0
	11:1;0_25:1;0	0	0	0	0	0	0.476021	0	0	0	0.588189
	12:0;0_18:1;0	0	0	0	0	0	0	0	0.0089245	0	0
	13:0;0_18:1;0	0	0	0	0	0	0	0.00255149	0	0	0
	13:0;0_18:2;0	0	0	0	0	0	0	0	0	0	0
	14:0;0_16:1;0	0	0	0	0	0	0	0	0	0	0
	14:0;0_16:2;0	0.084266	0.0329001	0.102724	0	0	0	0.0341185	0.0127488	0.0216652	0
	14:0;0_17:1;0	0.182021	0.102774	0	0.0753381	0	0	0	0	0	0
	14:0;0_17:2;0	0.0528273	0.0341683	0.0414816	0.0453231	0.0288873	0.0204935	0.0176231	0.00876235	0.0132228	0.0214492
	14:0;0_18:0;0	0.0281264	0.0208994	0.0320867	0.0284914	0.0282816	0	0.0180524	0	0	0
	14:0;0_18:1;0	0	0	0	0	0	0.00824757	0.00510047	0.0037912	0.00634428	0.00997941
	14:0;0_18:2;0	1.00522	0.720916	1.08883	0.637012	0.550594	0.356112	0.284723	0.196545	0.385529	0.299777
	14:0;0_18:3;0	4.4476	3.81174	3.66556	4.42598	2.26072	8.23308	4.35861	3.08106	8.75958	8.09826
	14:1;0_16:0;0	0.310171	0.255695	0.276403	0.420212	0.173138	1.10372	0.342942	0.223499	0.772216	1.17498
	14:1;0_16:1;0	0.117684	0.0448243	0.125511	0	0	0	0.0645682	0.0345671	0.0499007	0
	14:1;0_17:1;0	0	0	0	0.102439	0	0	0	0	0	0
	14:1;0_18:0;0	0	0	0	0	0	0	0	0	0	0
	14:1;0_18:1;0	0.0783423	0.0408254	0.0675531	0.0862003	0.0342761	0.0636059	0.0350915	0.0335195	0.0504861	0.0869176
	14:1;0_18:2;0	0.244218	0.136725	0.208439	0.215186	0.0452164	0.106051	0.0533646	0.0370473	0	0.114918
	14:1;0_18:3;0	0.381694	0.265247	0.372515	0.485002	0.158824	0	0.333113	0.201407	0	0
	14:1;0_19:0;0	0.22235	0	0	2.84403	0	0	0	0	0	0
	14:1;0_20:2;0	0	0	0	0	0	0	0	0	0	0
	15:0;0_16:1;0	0	0	0.0150928	0	0	0	0	0	0	0
	15:0;0_16:2;0	0.0961692	0.0629439	0.105707	0.0652944	0.0380502	0.0218686	0.0229421	0.0119645	0.0309631	0.0256786
	15:0;0_17:0;0	0	0.00939596	0	0	0	0	0	0	0	0
	15:0;0_17:1;0	0	0	0	0	0	0.0432686	0.0244269	0.0177858	0.0299855	0.0548054
	15:0;0_17:2;0	0	0.0145053	0	0.0215427	0	0	0	0	0	0
	15:0;0_18:1;0	0.0477892	0	0	0	0.0106194	0	0	0	0	0
	15:0;0_18:2;0	0.175488	0.112159	0.153763	0.089503	0.0865012	0.0742496	0.041688	0.0362378	0.0681863	0.0569584
	15:0;0_18:3;0	0.906353	0.847194	0.862701	1.1728	0.642563	1.25526	0.954464	0.797893	1.00838	0.912774
	15:1;0_16:0;0	0.0444575	0	0.012164	0	0	0	0.0107299	0.00907622	0	0
	15:1;0_18:2;0	0	0	0.147266	0	0	0	0	0	0	0
	16:0;0_16:0;0	0	0	0	0	0	0	0.0284651	0.0229417	0	0
	16:0;0_16:1;0	0	0	0	0	0	0.0665387	0.0416582	0.0343408	0.065432	0.0772027
	16:0;0_16:2;0	3.63153	2.42813	4.45505	2.8294	1.85742	2.17422	1.5686	1.1004	2.11062	2.30906
	16:0;0_17:2;0	2.79209	1.79323	2.82172	3.28321	0.856542	4.98984	1.69878	1.09253	4.0139	5.71814
	16:0;0_18:1;0	1.1005	0.805763	1.04025	1.41653	0.561665	1.20383	0.712247	0.557081	0.91033	1.1046
	16:0;0_18:2;0	10.9578	8.27065	11.3816	6.56991	6.19593	6.13925	3.92038	3.24107	6.15919	5.69166
	16:0;0_18:3;0	37.5794	42.8813	36.9395	37.9603	43.5214	47.0315	48.8114	50.6293	46.2354	46.0024
	16:0;0_20:2;0	2.44302	2.92922	2.82359	3.41671	4.22273	2.10997	3.56871	3.83485	2.20875	2.2848
	16:0;0_20:3;0	0.65331	0.56338	0.668698	0.638501	0.526017	0.486918	0.388832	0.362703	0.429559	0.554289
	16:1;0_16:1;0	0	0.217267	0.302865	0.276488	0.196389	0.125213	0.10734	0.092359	0.105724	0.134899
	16:1;0_16:2;0	2.14944	1.17528	2.64298	2.04742	0.42444	0.3308	0.484458	0.183889	0.304192	0.399313
	16:1;0_17:0;0	0.6681	0.323966	0.726565	0.771929	0.156671	0.560821	0.251442	0.101869	0.355395	0.785059
	16:1;0_17:1;0	0.221442	0.144827	0.226856	0.144073	0.130287	0.168619	0.0906094	0.0689813	0.127972	0.160586
	16:1;0_17:2;0	0.237731	0.164115	0.260003	0.269582	0.100839	0.115072	0.0681172	0.0412472	0.0926882	0.0991965
	16:1;0_18:0;0	0.0903131	0	0.0315198	0	0	0	0.0111173	0.00721512	0	0
	16:1;0_18:1;0	0.307244	0.182519	0.372148	0.237755	0	0.143738	0.0886945	0.0698997	0.10378	0.147161
	16:1;0_18:2;0	1.69689	1.24526	1.99105	1.27094	0.938291	0.291666	0.344034	0.296423	0.343734	0.344957
	16:1;0_18:3;0	3.58625	3.17896	4.06616	3.97214	3.44599	0.918328	2.75823	2.15805	0.946806	0.947614
	16:2;0_16:2;0	0.453642	0.352113	0.601808	0.510251	0.367823	0.044908	0.217677	0.132215	0.0672598	0.0727471
	16:2;0_17:0;0	0.083752	1.11303	0	0	0	0	0	0	0	0
	16:2;0_17:1;0	0	0	0	0	0	0.0380083	0	0	0	0
	16:2;0_18:0;0	0	0	0.0788301	0	0	0	0.023934	0.0172467	0	0
	16:2;0_18:1;0	0.212832	0	0.193985	0.197625	0	0	0.101511	0	0	0
	16:2;0_18:2;0	0.240829	0.157055	0.207774	0.208543	0.196722	0.103315	0.12623	0.1272	0.0955	0.1018
	17:0;0_17:1;0	0.383659	0.379627	0.448886	0.485996	0.457904	0.191593	0.36509	0.277225	0.233254	0.261627
	17:0;0_18:1;0	0.0372798	0	0	0	0	0	0	0.008108	0.0173874	0.0235061
	17:0;0_18:2;0	0.157059	0.133634	0.144943	0.0692044	0.0829126	0	0	0	0	0
	17:0;0_18:3;0	0.986812	0.914243	0.892042	1.31192	0.753605	1.5715	1.13707	1.00847	1.51811	1.17282
	17:1;0_17:1;0	0.00580475	0.00398332	0	0.00801902	0.00875344	0.00376888	0.0104626	0.00898645	0.00294798	0.00375108
	17:1;0_17:2;0	0.221614	0.233158	0.227753	0.237096	0.190935	0	0	0	0	0
	17:1;0_18:0;0	0.231348	0.275258	0.278419	0.270181	0.258775	0.132584	0	0.0865854	0.141422	0.160753
	17:1;0_18:1;0	0.0831909	0.067086	0	0.0702188	0.0479757	0	0	0	0	0
	17:1;0_18:2;0	0.543084	0.360106	0.50336	0.623742	0.301736	0.392544	0.16268	0.143134	0	0.332504
	17:1;0_18:3;0	0.2191	0.181062	0.209982	0.220491	0.216343	0.115667	0.185021	0.165092	0.104686	0.116284
	17:2;0_17:2;0	0	0	0	0.15213	0	0	0	0	0	0
	17:2;0_18:0;0	0	0.00653145	0	0	0	0	0	0	0	0
	17:2;0_18:1;0	0.279136	0.167184	0.161559	0.281568	0.114861	0.290384	0.165698	0.107487	0.245298	0.279302
	17:2;0_18:2;0	0.00998959	0.00590143	0.010227	0.00881895	0.00824394	0.00591129	0.011093	0.0107339	0.00438305	0.00520571
	18:0;0_18:1;0	0	0	0	0.444402	0	0	0	0	0	0
	18:0;0_18:2;0	1.85995	1.56697	1.8666	1.09517	1.3201	0.646071	0.503375	0.464275	0.710974	0.605571
	18:0;0_18:3;0	2.51259	3.36101	2.35974	2.20751	3.71032	3.17342	4.11517	4.64643	3.6213	3.40644
	18:1;0_18:1;0	0.297316	0.294113	0.26391	0.268254	0.35615	0.177606	0.251379	0.276895	0.203798	0.19477
	18:1;0_18:2;0	1.36434	1.10993	1.45126	0.778143	0.841547	0.537109	0.383324	0.339627	0.527198	0.426193
	18:1;0_18:3;0	3.52488	3.46953	2.801	2.60283	3.62617	2.02446	2.74432	2.81258	2.33733	1.85851
	18:1;0_20:1;0	0.334358	0.39449	0.397624	0.46217	0.507711	0.211211	0.332552	0.374884	0.232579	0.223503
	18:1;0_20:2;0	0.122313	0.131237	0.15514	0	0	0	0	0	0	0
	18:2;0_18:2;0	0.0329518	0.0431579	0	0.0332477	0.038869	0	0.0159551	0.0134768	0	0
	18:2;0_18:3;0	7.78095	10.37	6.99778	9.21456	13.9864	10.1671	14.1844	16.604	11.6082	10.7746
	18:2;0_20:1;0	1.12072	1.51096	1.29381	1.83411	2.97637	1.05639	2.20275	2.60637	1.38991	1.36711
	18:2;0_20:2;0	0.118046	0.164612	0.169724	0.146296	0.194088	0.115197	0.111692	0.10466	0.125782	0
	18:2;0_20:3;0	0.242606	0.417234	0.25543	0.438308	0.524456	0.382896	0.519902	0.5481	0.400197	0.407384
	18:3;0_18:3;0	0	0	0	0	1.54595	0	0.490514	0.42037	0.702501	0
PG	11:1;0_18:1;0	0	0	0	0	0.172982	0	0.0910125	0.0859004	0	0
	11:1;0_18:2;0	0	0	0	0	0	0	0	0	0	0.831649
	12:0;0_18:1;0	0	0	0	1.49781	0	0	0	0	0	0
	12:0;0_18:2;0	0	0	0	0	0.328967	0	0	0	0	0
	12:1;0_18:3;0	0	0	0	0	0.317292	0	0	0	0	0
	13:0;0_18:1;0	0	0.555522	0.39584	0	0	0	0	0	0	0
	13:1;0_17:0;0	0	0	0	0	0	0	0	0	0	0
	14:0;0_14:0;0	0	0.364507	0.197566	0	0.273703	0	0	0	0	0
	14:0;0_16:1;0	0	0	0	0	0	0.669866	0	0.431723	0.936065	0.868428
	14:0;0_16:2;0	0	0	0	0	0	0	0	0	0	0
	14:0;0_17:1;0	0.336555	0	0	0	0	0	0	0	0	0
	14:0;0_17:2;0	0	0	0	0.0574954	0	0	0	0	0	0
	14:0;0_18:1;0	0	0	0	0	0	0	0.597944	0	0	0
	14:0;0_18:2;0	0.545815	0.96946	0.512026	0.245418	0.595089	0.951635	0.759456	0.461884	1.19606	0.854142
	14:0;0_18:3;0	0.117067	0.271013	0.111951	0.136965	0.27497	0.740768	0.567862	0.553939	0.929868	0.269962
	14:0;0_19:5;0	42.267	0	8.87909	51.271	0	0	0	0	0	0
	14:1;0_14:1;0	0	0	0	0	0	0	0	0	0	0
	14:1;0_16:0;0	0	0	0	0	0	0	0	0	0	0
	14:1;0_16:1;0	0.682357	1.70221	0.973999	1.13683	1.44877	1.20962	0.925593	0.731276	1.35967	0
	14:1;0_16:2;0	9.72733	14.3187	9.39775	5.96049	11.2809	21.0966	18.6067	12.8862	17.0653	19.0139
	14:1;0_17:1;0	3.89555	6.25267	0	0	0	0	0	3.37792	0	0
	14:1;0_17:2;0	3.20347	3.93314	3.32235	1.62585	2.77573	11.6849	0	2.3456	8.22015	10.6731
	14:1;0_18:0;0	3.52617	4.94536	3.01193	4.63465	6.20604	0	0	0	0	0
	14:1;0_18:1;0	0	0	0	0.151045	0	0	0.539597	0.313662	0	0.491692
	14:1;0_18:3;0	0.761744	1.50365	0.787163	0.566901	1.07328	0	1.35563	1.17136	0	0.973411
	15:0;0_16:1;0	12.3239	24.6191	13.4331	15.9795	30.5909	30.3716	14.9266	14.4058	28.2015	28.9834
	15:0;0_17:1;0	0	0	0	0	0	0	0	0	0	0
	15:0;0_17:2;0	0.085288	0.187084	0	0.0534793	0.0941774	0.157485	0	0.0515355	0	0
	15:0;0_18:1;0	0	0	0	0.0103583	0	0	0	0.0321107	0.0628715	0.0238854
	15:0;0_18:2;0	0.0974529	0	0.11651	0	0	0	0.073498	0	0	0
	15:0;0_18:3;0	0.379319	0.908519	0.436127	0.0490264	0.147259	1.40029	0.191005	0.195223	1.26207	1.37167
	15:1;0_18:1;0	0.783013	0	0	2.12162	0	0	0	0	0	0
	16:0;0_16:1;0	0.381054	0	0	0.0273714	0	0	0	0	0	0
	16:0;0_16:2;0	0.690559	1.54834	0.66776	0.406669	0.746661	1.22376	1.07293	0.715508	1.59961	1.04369
	16:0;0_17:2;0	0.467668	0.896887	0.454457	0.395362	0.69154	1.90648	0.849082	0.764736	2.25254	0.68012
	16:0;0_18:1;0	0	0	0	0.357763	0.754863	0	0.509498	0.343206	0	0
	16:0;0_18:2;0	3.77231	7.1963	3.2167	1.20322	5.6499	0	6.6446	5.37055	3.91515	0
	16:0;0_18:3;0	6.03699	13.5844	5.50312	5.65716	19.593	19.4235	37.8858	35.6261	22.2733	15.127
	16:1;0_16:1;0	0.564816	0.970214	0.649304	0.64391	1.33443	1.18366	1.63538	1.39148	0.916653	1.10582
	16:1;0_16:2;0	0.0502989	0.102446	0.062037	0.0506032	0.0604715	0.108089	0.0671968	0.0489141	0.113875	0.0430761
	16:1;0_17:0;0	0	0	36.1711	0	0	0	0	0	0	0
	16:1;0_17:1;0	0.0984902	0	0.10079	0	0	0	0.11168	0	0	0
	16:1;0_17:2;0	0.129562	0.206978	0.194861	0.0128423	0.0201206	0.0865574	0.00670393	0.00565626	0	0.0909966
	16:1;0_18:0;0	2.18456	0	2.72771	0	0	0	0	4.19555	0	6.48513
	16:1;0_18:1;0	0.0848842	0.161692	0.077609	0.0313933	0.098693	0	0.150481	0.0898748	0.0512065	0
	16:1;0_18:2;0	2.14522	3.94164	2.38256	1.60088	4.04885	1.91301	3.46783	2.29794	2.29015	1.54658
	16:1;0_18:3;0	0.797594	1.51867	0.901766	0.761185	2.10444	1.44236	3.02658	2.76534	1.4167	1.28049
	16:2;0_16:2;0	0	0	0	0	0	0	0	0	0	0.115928
	16:2;0_17:0;0	0.888228	0.934218	0.765541	0.553325	0.650912	0	0.249067	0.192472	0.466839	0.538288
	16:2;0_17:1;0	0	0.103228	0	0	0	0	0	0	0	0
	16:2;0_17:2;0	0.475307	0	0.521603	0	0	0	0	0	0	0
	16:2;0_18:0;0	0	2.78677	0	0	2.05006	0	0	0	0	0
	16:2;0_18:1;0	0.429274	0.986181	0.449683	0.366446	1.03135	0	0.972589	0.833236	0.922164	0.564919
	16:2;0_18:2;0	0.338765	0.516227	0.4166	0.221427	0.474502	0.315301	0.374064	0.257998	0.2966	0.245368
	17:0;0_17:2;0	0	0	0	0	0	0	0	0	0	0.471203
	17:0;0_18:2;0	0	0	0	0.0492061	0.130015	0.158059	0.200622	0	0.171017	0.107257
	17:0;0_18:3;0	0	0	0	0	0.245749	0.21323	0.299171	0.371636	0.239876	0.266384
	17:1;0_17:1;0	0.227696	0.67058	0.211117	0.23066	0.455437	0.285647	0.235158	0.215085	0.287741	0.269764
	17:1;0_17:2;0	0.0197216	0.0548008	0.0238483	0.0268357	0.0469986	0.0352005	0	0	0.035791	0
	17:1;0_18:1;0	0	0	0	0	0	0	0	0	0	0
	17:1;0_18:2;0	0	0	0	0	0.10687	0.107555	0.0805167	0.0996623	0.0996955	0.114278
	17:1;0_18:3;0	0.303679	0.914655	0.263711	0.293754	0.770908	0.447526	0.396567	0.486721	0.434958	0.379247
	17:2;0_17:2;0	0	0	0.651903	0	0.195495	0	0	0	0	0
	17:2;0_18:0;0	0	0	0	0	0	0	0	0	0	0.00910835
	17:2;0_18:1;0	0	0	0	0	0.236824	0.385884	0.277894	0.368394	0.302221	0.448143
	17:2;0_18:2;0	0.60283	1.47795	0.598231	0.412729	1.06365	0.616369	0.412743	0.391192	0.630431	0.570115
	17:2;0_18:3;0	0.578519	0	0	0.379247	0.892883	0	0	0	0	0
	18:0;0_18:2;0	0	0	1.41257	0.819575	0	0	0	2.05655	0	2.74448
	18:1;0_18:1;0	0	0	0	0	0	0	0	0.566804	0	0
	18:1;0_18:3;0	0	0	0	0	0	0	0	0.131456	0	0
	18:2;0_18:2;0	0	0.297975	0	0	0.344039	0.367774	0.490753	0.455796	0.356929	0.264674
	18:2;0_18:3;0	0	0.598941	0	0	0.794379	1.49719	2.03913	2.3961	1.693	1.13266
PI	10:0;0_18:0;0	0	0	0	0	0	0	0	0.603825	0	0
	10:1;0_12:0;0	0	0	0	0	0	0	0	0	0	0
	10:1;0_16:0;0	0	0	0	0.408552	0	0	0	0	0	0
	10:1;0_18:0;0	0	0	0	0	0	0	0	0	0	0
	10:1;0_18:1;0	0.348217	0	0	0	0	0	0	0	0	0
	10:1;0_22:1;0	0	0	0	0	0	0	0	0	0	0
	11:1;0_18:0;0	0	0	0	0	0	0.0512196	0	0	0.0926697	0
	11:1;0_18:1;0	0	0	0	0	0	0	0	0	0	0
	12:0;0_16:1;0	0	0	0.787098	0	0	0	0	0	0	0
	12:0;0_18:1;0	0	0	0	0	0	0	0	0	0	0
	12:1;0_18:1;0	0	0	0	0	0	0	0	0	0	0
	13:0;0_18:2;0	0.222296	0	0.256247	0	0	0	0	0	0	0
	14:0;0_14:0;0	0	0	0	0	0	0	0	0	0	0
	14:0;0_14:1;0	0	0	0	0	0.293233	0	0	0	0	0
	14:0;0_16:0;0	0.155077	0	0	0	0	0	0	0	0	0
	14:0;0_16:1;0	0	0	0	0	0	0	0	0	0	0
	14:0;0_16:2;0	0.193687	0	0.234653	0.114606	0	0	0	0	0	0
	14:0;0_17:2;0	0.288712	0.191234	0	0.244851	0	0	0.0526611	0.154486	0	0
	14:0;0_18:1;0	1.20456	0	0	0.766132	0	1.0265	0	0	0	0
	14:0;0_18:2;0	3.03131	1.69695	2.89511	1.56901	1.22721	1.2041	0.786348	0.438172	1.40005	1.15566
	14:0;0_18:3;0	0.93558	1.21184	1.07238	1.17799	1.31438	1.32187	1.89718	1.88646	1.38523	1.12592
	14:1;0_14:1;0	0.132593	0.163751	0.219426	0.209081	0.160041	0.248045	0.109574	0.122213	0	1.0877
	14:1;0_15:0;0	0	0	0.702015	0	0	0	0	0	0	0
	14:1;0_16:0;0	0	0	0	0.810588	0	0	0	0	0	0
	14:1;0_16:1;0	0	0	0	0	0	0	0	0	0	0
	14:1;0_17:1;0	1.01549	0.463408	1.30073	0.657523	0.345904	0	0.249207	0.645225	0	7.15364
	14:1;0_18:1;0	0	0	1.11547	0	0	0	0.723943	0	0	0
	14:1;0_18:2;0	0.139335	0.156408	0	0.17394	0.087306	0	0	0	0	0
	15:0;0_16:1;0	0.156808	0.156583	0.214834	0.214746	0.165673	0.255445	0.140357	0.217463	0	0
	15:0;0_16:2;0	0	0	0	0.512227	0	0	0	0	0	0
	15:0;0_17:1;0	0	0	0.522779	0.129639	0	0	0	0	0	0
	15:0;0_17:2;0	0	0	0	0	0	0	0	0	0	0
	15:0;0_18:1;0	0	0	0.0583641	0	0	0	0	0	0	0
	15:0;0_18:2;0	0.487407	0.305763	0.457546	0.273303	0.211218	0.246502	0.128336	0.0749207	0.291174	0.171449
	15:0;0_18:3;0	0.375748	0.44453	0.331846	0.449923	0.468727	0.465102	0.614698	0.501144	0.394173	0.283604
	15:1;0_18:1;0	0	0	0.882217	0.400148	0	0	0.128462	0.0996769	0	0
	15:1;0_18:2;0	0	0	0	0	0	0	0	0	0	0
	16:0;0_16:2;0	0	0	0	0	0	0	0.386209	0.431835	0	0
	16:0;0_17:1;0	2.53751	1.99185	3.20583	2.68858	1.54234	3.30362	1.87007	1.79114	3.37423	4.29747
	16:0;0_17:2;0	1.03701	0	1.00459	0.689708	0.459719	0	0	0	0	0
	16:0;0_18:1;0	0.959205	0.678158	0.750048	0.941824	0.601051	0.737001	0.576013	0.456718	0.685872	0.581007
	16:0;0_18:2;0	27.6265	18.2712	24.9364	14.6517	13.13	0	0	0	0	0
	16:0;0_18:3;0	40.5275	51.6143	39.776	49.8961	57.0045	73.2054	68.5801	69.1722	73.72	68.7072
	16:0;0_20:2;0	2.45351	3.50171	3.05062	3.85254	4.76516	2.82748	4.27434	4.03582	3.30847	3.04394
	16:0;0_20:3;0	0	0	0	0	0	0	0	0.457104	0	0
	16:1;0_16:2;0	0	0	0	0	0	0	0.240904	0.276994	0	0
	16:1;0_17:0;0	0.369635	0.252851	0.593439	0.386318	0.154137	0	0.117858	0.0964522	0	0
	16:1;0_17:1;0	0.12103	0.058425	0.137421	0.0920601	0.0579005	0.0867012	0.0410201	0.0299931	0	0.0754585
	16:1;0_17:2;0	0.109578	0.0774997	0.120446	0.119767	0.0471676	0	0.0418905	0.0213157	0	0.0263504
	16:1;0_18:1;0	0.751012	0.64987	0	0.379722	0	2.01038	0.0422164	0	0	0
	16:1;0_18:2;0	0	0	2.94073	0	0	0	0	0	0	0
	16:1;0_18:3;0	2.97767	3.22058	3.90361	4.13629	3.04755	0.602183	3.04908	2.25784	0.778809	0.656412
	16:1;0_20:0;0	0.269756	0.224246	0.445025	0.437612	0.308466	0	0.207559	0.114641	0	0
	16:2;0_16:2;0	0	0	0	0	0	0	0	0	0.540727	0
	16:2;0_17:0;0	0.579024	0	0	0	0	0	0	0	0	0
	16:2;0_17:2;0	0	0	0	0	0	0	0	0	0	0
	16:2;0_18:0;0	1.01393	0	0	0	0	0	0	0	0	0
	16:2;0_18:1;0	0	0	0	0	0	0	0	0	0.691388	0
	16:2;0_18:2;0	0.611184	0	0	0	0	0	0	0	0	0
	17:0;0_17:1;0	0.250158	0.274215	0.28682	0.318217	0.29935	0	0.305705	0.26752	0	0
	17:0;0_18:1;0	0	0	0	0.083523	0.0515259	0	0	0	0	0
	17:0;0_18:2;0	0.418016	0	0	0	0	0	0	0	0	0
	17:1;0_18:0;0	0.540884	0.55804	0.497295	0.961246	0.836415	0.828328	0.846252	0.569835	0.784392	0.571499
	17:1;0_18:1;0	0	0	0	0	0	0	0	0	0	0
	17:2;0_17:2;0	0.17092	0.133649	0.237398	0	0.134491	0.14165	0.0633404	0.0536228	0.114755	0
	17:2;0_18:0;0	0	0	0	0	0	0	0.00608232	0	0	0
	18:0;0_18:2;0	0	0	0	0	0	0	0	0.178447	0	0
	18:0;0_18:3;0	2.41962	3.52556	2.11639	2.54841	4.40326	4.84087	5.41833	5.43405	5.44555	4.81845
	18:1;0_18:1;0	0	0.934836	0	0.810315	0.720533	0	0.464961	0.552862	0	0
	18:1;0_18:2;0	1.05837	0.916562	1.09207	0.709928	0.650355	0.585463	0.376361	0.280358	0.564559	0.570991
	18:1;0_18:3;0	0	4.41075	0	4.47496	3.35548	0	2.62386	2.87208	0	0
	18:2;0_18:2;0	0.537947	0.267085	0	0.353085	0.246858	0	0.182846	0.192174	0	0.200614
PS	10:1;0_16:0;0	3.9732	3.64816	3.85514	3.35586	3.91005	6.01215	5.45423	6.31724	6.42792	5.47261
	10:1;0_16:1;0	0.696	0.453801	0.67235	0.577621	0.350529	0	0	0.292833	0	0
	10:1;0_16:2;0	0	0	0.487939	0	0	0	0	0	0	0
	10:1;0_17:0;0	0	0	5.75327	0	0	0	0	0	0	0
	10:1;0_17:1;0	0	0.0143869	0	0	0	0	0	0	0	0
	10:1;0_18:0;0	0.102394	0	0	0	0	0	0	0	0	0
	10:1;0_18:1;0	0	0	0	0	0	0	0	0	0	0
	11:1;0_16:0;0	0	0	0.0133587	0	0	0	0	0	0	0
	11:1;0_16:1;0	0.371098	0.303008	0	0.471216	0	0	0	0	0	0
	11:1;0_18:0;0	0.515562	0	0	0	0	0	0	0	0	0
	13:0;0_17:1;0	0	0	0	0	0	0	0	0	0	0
	13:0;0_18:2;0	0	0	0	0	0	0	0	0	0	0
	13:1;0_17:0;0	0	0.399827	0	0	0	0	0	0	0	0
	14:0;0_14:0;0	0	0	0	0	0	0	0	0	0	0
	14:0;0_14:1;0	0	0.94677	0	1.03538	0.607132	0	0.59541	0	0	0
	14:0;0_16:1;0	0	0	0	0	0	0	0	0	0	0
	14:0;0_17:1;0	0	0	0.339756	0	0	0	0	0	0	0
	14:0;0_17:2;0	1.32785	0.921279	1.25804	0.994652	0.621175	1.27639	0	0.65025	1.12237	0
	14:0;0_18:1;0	0.354464	0.101066	0.376167	0.318344	0	0	0.207604	0.171365	0	0.21669
	14:0;0_18:2;0	0.55962	0.398852	0.430762	0.356885	0.462872	0.501503	0.424508	0.387426	0.419237	0.36757
	14:1;0_14:1;0	0.166574	0.300973	0.174142	0.213787	0.334056	0.879882	0.43844	0.471598	0.247775	0.83834
	14:1;0_15:0;0	0	0	0.251934	0	0	0	0	0	0	0
	14:1;0_16:0;0	0.389057	0.34783	0.363847	0.29864	0.241729	0	0	0	0	0
	14:1;0_17:1;0	0	0	0	0	0	0	0	0	0	0
	14:1;0_18:1;0	0.377926	0.108791	0.54432	0.38205	0.556982	0	0.27323	0.201905	0	0.337146
	14:1;0_19:0;0	0.0942702	0	0	0	0.0727362	0.28045	0.054104	0	0	0
	14:1;0_19:1;0	0	0	0	0	0	0	8.0456	0	0	0
	15:0;0_16:1;0	0	0	0	0	0.0964713	0	0	0	0	0
	15:0;0_16:2;0	0	0	0	0.25191	0	0	0	0	0	0
	15:0;0_17:1;0	0.168064	0	0	0.152925	0	0	0	0.066171	0	0
	15:0;0_17:2;0	0	0	0.302773	0.26855	0	0.408514	0	0	0	0
	15:0;0_18:2;0	0	0	0	0	0	0	0	0	0	0
	15:0;0_18:3;0	3.41926	1.95895	2.74549	3.22173	2.66646	12.747	2.65638	2.58322	11.3	17.5879
	15:1;0_17:1;0	0.888738	0.516794	0	0.454445	0.100723	0	0	0	0	0
	15:1;0_18:2;0	0	0	0.0159535	0.0131591	0	0	0	0.0122633	0	0
	16:0;0_16:1;0	0	0	0	0	0.799878	0	0	0	0	0
	16:0;0_16:2;0	2.35652	1.59783	1.90815	1.84453	1.56646	2.33457	1.47045	1.46768	2.09116	2.45441
	16:0;0_17:2;0	0.711477	0.852402	0.831508	0.830286	0.781844	0	0.901759	0.923693	0.877635	0
	16:0;0_18:0;0	10.9319	5.06167	12.0733	12.663	6.86027	0	7.3368	6.80128	0	0
	16:0;0_18:1;0	0.999012	2.71056	1.95195	1.05919	0.824575	1.05756	0.628964	0.877095	1.36522	1.18332
	16:0;0_18:2;0	0	5.5877	4.6682	0	4.63131	0	0	0	6.151	0
	16:0;0_18:3;0	24.7924	30.8669	20.0954	25.5628	34.7927	22.3241	25.9052	26.2184	26.085	18.9729
	16:1;0_16:1;0	1.81484	2.1063	2.05605	2.27178	2.83456	0.585534	1.59631	1.37083	0.84404	0.512662
	16:1;0_17:1;0	0	0.0768583	0	0	0	0	0	0	0	0
	16:1;0_17:2;0	0	2.67819	0	0	0	0	0	1.55103	0	0
	16:1;0_18:0;0	0	0	0	1.37231	0.187922	0	0	0	0	0.540388
	16:1;0_18:1;0	0.526862	0.349462	0.559739	0.429674	0.276432	0.281039	0.273946	0.265753	0.319487	0.260993
	16:1;0_18:2;0	0	0.783768	1.02617	0	0	0	0	0	0	0
	16:1;0_18:3;0	1.73487	1.87693	1.91872	2.22863	2.21119	0.559286	1.7456	1.45547	0.603261	0.388173
	16:1;0_19:0;0	0	0.122244	0.540615	0.210727	0.0913642	0	0	0	0	0
	16:2;0_17:0;0	0	0	0	0	0	0	0	0	0	0
	16:2;0_17:1;0	0.629284	0.231807	0.626437	0.481146	0.316713	3.27184	0.450766	0.370777	2.07045	4.14114
	16:2;0_17:2;0	0.92354	0.670042	2.38693	0.496976	0.0726775	0	0.924661	0.858256	0.586686	0.376005
	16:2;0_18:0;0	0.815935	0	0	0.845062	0	0	0.699165	0	0	0
	16:2;0_18:1;0	0	0	0.432771	0.446484	0	0.738748	0	0	0	0
	16:2;0_18:2;0	0.617883	0.493081	0	0.517131	0.453828	0	0	0	0	0.250404
	16:2;0_19:1;0	0	0.20623	0	0.309239	0.190889	0	0	0	0	0
	17:0;0_17:0;0	0	0	0	0	0	0	0	0	0	0
	17:0;0_17:2;0	0	0	0	0	0	0	0	0	0	0
	17:0;0_18:1;0	0.12692	0.125356	0.110678	0.113988	0.0685274	0.189795	0.126798	0.108553	0.100799	0.144466
	17:0;0_18:2;0	4.09555	2.6953	3.01024	2.52631	2.20714	4.069	2.51838	2.78175	3.95041	3.57525
	17:0;0_18:3;0	14.5571	9.69649	11.3402	8.47518	10.0324	20.8317	18.1382	23.0973	20.4179	19.4967
	17:1;0_17:2;0	1.58676	1.28923	1.53113	1.91262	1.82338	1.70527	2.15982	2.78258	1.63757	1.61025
	17:1;0_18:0;0	0.0801004	0.0427069	0.0864254	0.101564	0	0.0195109	0.0372137	0.0283243	0	0.023732
	17:1;0_18:1;0	1.90045	1.37087	1.58746	1.51648	1.29323	3.81071	1.60481	1.92071	2.80259	5.59604
	17:1;0_18:2;0	0	2.86782	0	3.47302	2.26935	0	1.8736	1.83317	0	0
	17:1;0_18:3;0	6.77751	5.40675	5.17238	7.38776	6.70681	5.68844	7.77183	9.86767	5.85691	5.35209
	17:1;0_20:1;0	2.20846	0	2.69514	3.03984	0.72977	0.366214	0.568447	0	0	0
	17:1;0_20:2;0	1.66344	1.21577	0	0	0	2.40265	0	0	0	2.24376
	17:2;0_17:2;0	1.45849	0	0	0	0	0	0	0	0	0
	17:2;0_18:0;0	0	0	0	0.00519417	0	0	0	0	0	0
	17:2;0_18:1;0	0.562544	0	0	0.386516	0.342516	0.885104	0	0.463586	0.775425	1.17438
	17:2;0_18:2;0	0	0.710501	0	0	0	0	0	0	0	0.869769
	17:2;0_19:2;0	0	1.74522	0	0	1.74161	1.51935	1.84077	0	0	0
	18:0;0_18:1;0	0	0	0	0	0.0346184	0	0	0	0	0
	18:0;0_18:2;0	2.74009	2.74443	3.08853	3.46012	2.23061	3.62808	1.82727	2.01285	3.31846	4.39545
	18:0;0_18:3;0	3.4452	3.78606	3.35265	3.62792	4.02546	4.40331	4.13686	4.78439	4.76824	4.79779
	18:1;0_18:1;0	0.34722	0.334517	0.335779	0.462512	0.389084	0.238324	0.297562	0.363355	0.261516	0.339565
	18:1;0_18:2;0	0.525347	0.428484	0.671013	0.555932	0.355942	0.374952	0.219801	0.208029	0.303855	0.350916
	18:1;0_18:3;0	0.845384	0.833901	0.837213	0.927464	0.820475	0.479393	0.760377	0.775625	0.522792	0.518786
	18:2;0_18:2;0	0.232561	0.250834	0.24362	0.270435	0.214315	0.147382	0.214537	0.182077	0	0.172017
	18:2;0_18:3;0	0.561487	0.960799	0.684467	0.863994	1.17688	0.829936	1.27479	1.31859	1.20021	0.910999
	18:2;0_20:2;0	0	0.450651	0.44709	0.312896	0.534336	0	0	0.474075	0	0
TAG	34:0;0	0	0	0	0	0	1.16444	0	0	0	0
	40:0;0	0	0.965872	0	2.20062	0	0	0	0	0	0
	42:0;0	0	0.949524	0	0	0	0	0	0	0	0
	42:1;0	0	0	0	1.26451	0	0	0	0	0	0
	44:0;0	0	0	0	1.11918	0	0	0	0	0	0
	45:0;0	0	2.27957	0	0	0	0	0	0	0	0
	46:0;0	0	0	0	1.06733	0	0	0	0	0	0
	47:0;0	0	4.91668	0	3.26911	0	0	0	0	0	0
	47:1;0	0	3.23039	0	2.00062	0	0	0	0	0	0
	47:2;0	0	0	0	0	0	0	0	0	0	0
	48:0;0	0	0	0	0	0	0	0	0	0	0
	48:1;0	0	6.07764	0	6.70658	0	0	0	0	0	0
	48:2;0	0	0	0	2.7079	0	0	0	0	0	0
	49:0;0	4.64706	2.20691	3.46512	2.283	0	4.99464	0	0	0	0
	49:1;0	0	1.64948	0	1.30055	0	0	0	0	0	0
	49:2;0	0	0	0	1.09809	0	0	0	0	0	0
	50:0;0	0	0	0	0.919482	0	0	0	0	0	0
	50:1;0	0	4.22237	0	7.06636	0	0	0	0	0	0
	50:2;0	2.41721	2.01448	1.99297	4.29145	0	3.72945	0	0	0	4.09098
	50:3;0	8.05334	4.02689	6.08397	4.3585	8.28181	10.1591	14.5189	9.70763	7.88126	10.5189
	50:4;0	0	0	0	1.93895	0	0	0	0	0	0
	52:0;0	0	1.67361	0	0	0	0	0	0	0	0
	52:1;0	0	3.7895	0	5.3399	0	0	0	0	0	0
	52:2;0	0	1.19542	0	3.11786	0	0	0	0	0	0
	52:3;0	4.65327	2.66849	3.89168	4.77648	0	4.77269	0	6.01038	5.09992	5.74456
	52:4;0	5.30643	3.01355	4.57298	3.87154	0	5.99233	0	6.31196	5.32449	5.72245
	52:5;0	21.8238	13.623	17.5135	7.31065	24.4428	21.4738	27.1213	17.9498	25.565	21.7797
	52:6;0	8.60435	5.92079	7.1343	3.29222	13.0787	7.14561	11.8505	6.4441	9.2202	8.01887
	54:0;0	0	1.6072	2.27326	1.12201	0	0	0	0	0	0
	54:1;0	0	1.88814	0	2.18646	0	0	0	0	0	0
	54:2;0	0	0.958426	0	2.39528	0	0	0	0	0	0
	54:3;0	0	0	0	2.25213	0	0	0	0	0	0
	54:4;0	3.29862	1.68723	3.06732	3.3944	0	3.56194	0	5.72287	0	4.07183
	54:5;0	5.06737	2.99843	4.31068	3.38448	0	5.28149	8.14534	7.20347	6.86897	5.4138
	54:6;0	5.68552	3.41987	5.16496	2.20794	5.49271	4.70884	0	5.06026	5.64554	5.30295
	54:7;0	20.2469	13.2091	17.1549	7.26782	25.4009	19.2879	24.6311	16.5524	22.8904	19.0011
	54:8;0	10.1961	7.82251	9.85249	3.43429	17.0975	8.89224	13.7328	8.12774	11.5043	10.3348
	56:3;0	0	1.98492	2.16689	1.05431	6.20557	0	0	0	0	0
	56:3;0	0	0	11.355	0	0	0	0	10.9094	0	0

## Sheet: Explanations
	Abbreviations:
		Cer	Ceramide
		CL	Cardiolipin
		DAG	Diacylglycerol
		IPC	Inositol-phosphorylceramide
		LPA	Lyso-phosphatidic acid
		LPC	Lyso-phosphatidylcholine
		LPE	Lyso-phosphatidylethanolamine
		LPI	Lyso-phosphatidylinositol
		LPS	Lyso-phosphatidylserine
		MIPC	Mannosyl-inositol-phosphorylceramide
		PA	Phosphatidic acid
		PC	Phosphatidylcholine
		PE	Phosphatidylethanolamine
		PG	Phosphatidylglycerol
		PI	Phosphatidylinositol
		PS	Phosphatidylserine
		TAG	Triacylglycerol
	Lipid species:
	Example 1: Cer 31:1;2
		Cer	lipid name (ceramide)
		31	total C-atoms
		1	total double bonds
		2	total hydroxyl groups
	--> mass spectrometry (MS) mode: MS
	Example 2: PC 18:2;0_20:3;0
		PC	lipid name (phosphatidylcholine)
		18	total C-atoms		1st fatty acid
		2	total double bonds
		0	total hydroxyl groups
		_
		20	total C-atoms		2nd fatty acid
		3	total double bonds
		0	total hydroxyl groups
	--> MS mode: MSMS
